# Supplementary material for: Decreased Plasma Levels of Kynurenine and Kynurenic Acid in Previously Treated and First-Episode Antipsychotic-Naive Schizophrenia Patients
Source: Cells. 2023 Dec 11;12(24):2814. doi: 10.3390/cells12242814 (PMC10741951; doi:10.3390/cells12242814)
Supplement: Supplementary file 1 [file cells-12-02814-s001.zip]

Archive with 1 entries (1 files):
- cells-2721867-supplementary.pdf
